# Supplementary material for: Anion-Induced Structural Diversity and Optical Chromism in a Series of Cyano-Bridged Heterometallic 3d-4f Coordination Polymers
Source: Molecules. 2023 Mar 22;28(6):2871. doi: 10.3390/molecules28062871 (PMC10056676; doi:10.3390/molecules28062871)
Supplement: Supplementary file 1 [file molecules-28-02871-s001.zip]

Archive with 1 entries (1 files):
- molecules-2289162-supplementary.pdf
